# Supplementary material for: Norfloxacin Oxidative Degradation and Toxicity in Aqueous Media: Reciprocal Effects of Acidity Evolution on Metal Cations and Clay Catalyst Dispersion
Source: Int J Mol Sci. 2025 May 2;26(9):4347. doi: 10.3390/ijms26094347 (PMC12072835; doi:10.3390/ijms26094347)
Supplement: Supplementary file 1 [file ijms-26-04347-s001.zip]

Archive with 1 entries (1 files):
- ijms-3583451-supplementary.pdf
